# Supplementary material for: Circulating Piezo 1 Levels in Complex Regional Pain Syndrome Type 1 and Their Association with Time from Neridronate Treatment
Source: Biomedicines. 2026 Jun 1;14(6):1266. doi: 10.3390/biomedicines14061266 (PMC13297369; doi:10.3390/biomedicines14061266)
Supplement: Supplementary file 1 [file biomedicines-14-01266-s001.zip]

Archive with 1 entries (1 files):
- biomedicines-4308209-supplementary.pdf
